# Supplementary material for: Detection and Molecular Characterisation of Protoparvovirus carnivoran1 in Golden Jackals (Canis aureus) in Croatia
Source: Viruses. 2026 Jan 17;18(1):123. doi: 10.3390/v18010123 (PMC12846582; doi:10.3390/v18010123)
Supplement: Supplementary file 1 [file viruses-18-00123-s001.zip]

Archive with 1 entries (1 files):
- viruses-4098139-supplementary.pdf
